# Supplementary material for: Structural mechanism of laminin recognition by integrin
Source: Nat Commun. 2021 Jun 29;12:4012. doi: 10.1038/s41467-021-24184-8 (PMC8241838; doi:10.1038/s41467-021-24184-8)
Supplement: Supplementary file 6 — Source Data [file 41467_2021_24184_MOESM6_ESM.xlsx]

## Sheet: Fig.6b,c
	Uncropped gel images for Fig. 6b,c

## Sheet: Fig.6d
	GFP_conc(nM)	control	WT	D153A	R155A	R157A	N189A	N189D
	0.3	0.03	0.13	0.03	-0.01	0.06	-0.02	-0.05
	1	0.16	0.45	0.13	0.02	0.29	0.06	-0.07
	3	0.19	0.82	0.37	0.1	0.49	0.18	0.09
	10	0.32	1.96	0.83	0.26	1.04	0.36	0.24
	30	0.69	3.35	1.81	0.52	2.15	0.73	0.55

## Sheet: Fig.6e
	GFP_conc(nM)	control	WT	D205A	E210A	D211A	E215A	E219A	E221A
	0.3	0.1	0.25	0.02	0	0.05	0.03	0.08	0.18
	1	0.05	0.59	0.18	0.13	0.09	0.07	0.02	0.26
	3	0.24	1.07	0.43	0.36	0.2	0.13	0.21	0.79
	10	0.38	2.35	0.93	0.6	0.3	0.36	0.5	1.61
	30	0.67	2.97	1.42	1.12	0.64	0.65	0.69	2.07

## Sheet: Fig.6f
	GFP_conc(nM)	control	WT	X1-dN	X1-dC	X1-dNC
	0.3	0.03	0.02	-0.02	0.03	0.02
	1	0.06	0.24	0.06	0.08	-0.02
	3	0.23	0.62	0.07	0.13	-0.05
	10	0.27	1.83	0.26	0.4	0.16
	30	0.77	3.73	0.58	1.19	0.59

## Sheet: Fig. 6g
										Kd		fold increase
	a6	Kd(Jan 15)	fold(Jan 15)	Kd(Jan 22)	fold(Jan 22)	Kd(Jan 28)	fold(Jan 28)	Kd(Feb 3)	fold(Feb 3)	mean	sd	mean
	control
clone ID	WT	16.44	1	33.52	1	5.962	1	14.98	1	12.4607	5.67516	1
7708	D153A	51.94	3.15937			32.17	5.39584	51.39	3.43057	45.1667	11.2588	3.62474
7709	R155A	-	#VALUE!			-	#VALUE!	-	#VALUE!
7710	R157A	24.51	1.49088			23.78	3.98859	38.12	2.54473	28.8033	8.07672	2.31154
7712	N189A	-	#VALUE!			-	#VALUE!	-	#VALUE!		#DIV/0!
7713	N189D	-	#VALUE!			-	#VALUE!	-	#VALUE!		#DIV/0!
7922	D205A			83.2	2.4821	37.8	6.34015	59.17	3.94993	60.0567	22.713	4.8197
7923	E210A			124.3	3.70823	59.4	9.9631	95.16	6.35247	92.9533	32.5062	7.45974
7924	D211A			-	#VALUE!	-	#VALUE!	-	#VALUE!		#DIV/0!
7925	E215A			-	#VALUE!	-	#VALUE!	-	#VALUE!		#DIV/0!
7926	E219A			164.8	4.91647	105.9	17.7625	131.7	8.79172	134.133	29.5253	10.7645
7927	E221A			57.37	1.71152	15.07	2.52768	25.2	1.68224	32.5467	22.0863	2.61195
7928	DX1-N			-	#VALUE!	-	#VALUE!	-	#VALUE!		#DIV/0!
7929	DX1-C			171.5	5.11635	96.86	16.2462	111.7	7.45661	126.687	39.5124	10.1669
7930	DX1-NC			-	#VALUE!	-	#VALUE!	-	#VALUE!		#DIV/0!
								...lower than control Expi

## Sheet: Supple Fig.2c
	Uncropped gel images for Supple Fig. 2c

## Sheet: Supple Fig.5d
		Mean FL2(lin)
		CaMg		CaMn+RGD				condition	Kd(1)	Kd(2)	Kd(3)	mean	sd
	TS-clasp (nM)	raw	-BG	raw	-BG			CaMg	0.2117	0.2151	0.1824	0.203067	0.0179784
	0	0.11		0.12				CaMn+RGD	0.1081	0.137	0.117	0.1207	0.014801
	0.01	0.19	0.08	0.24	0.12
	0.03	0.4	0.29	0.49	0.37
	0.1	0.88	0.77	0.93	0.81
	0.3	1.5	1.39	1.42	1.3
	1	2.08	1.97	1.82	1.7

## Sheet: Supple Fig.7b
		WT as 100%
	GoH3_FL2-Lin-BG	(%)	GoH3_FL2-Lin-BG		GoH3_FL2-Lin-BG	(%)	GoH3_FL2-Lin-BG	(%)
	210115_data	210115_data	210122_data	210122_data	210128_data	210128_data	210203_data	210203_data
Expi	5.75	0.102789	9.23	0.0975378	12.02	0.251886	7.84	0.155125
WT	55.94	1	94.63	1	47.72	1	50.54	1
#7708	55.54	0.992849			60.32	1.26404	54.94	1.08706
#7709	50.24	0.898105			68.32	1.43168	43.94	0.86941
#7710	52.04	0.930282			73.72	1.54484	49.54	0.980214
#7711	54.84	0.980336			43.62	0.914082	55.74	1.10289
#7712	34.84	0.62281			45.42	0.951802	34.24	0.677483
#7713	49.54	0.885592			66.82	1.40025	52.24	1.03364
#7922			82.03	0.86685	70.92	1.48617	53.14	1.05144
#7923			62.43	0.659727	39.72	0.832355	49.84	0.98615
#7924			65.13	0.68826	37.22	0.779966	27.74	0.548872
#7925			53.33	0.563563	41.12	0.861693	24.24	0.47962
#7926			76.03	0.803445	69.82	1.46312	47.54	0.940641
#7927			52.13	0.550882	39.82	0.834451	48.74	0.964385
#7928			78.33	0.82775	57.72	1.20956	56.84	1.12465
#7929			67.23	0.710451	70.52	1.47779	48.54	0.960427
#7930			56.23	0.594209	67.32	1.41073	57.74	1.14246
	BG=1.46		BG=1.87		BG=1.78		BG=1.96
extracted "% values"
	210115_data	210122_data	210128_data	210203_data	Average
Expi	0.102789	0.0975378	0.251886	0.155125	0.151834
WT	1	1	1	1	1
153	0.992849		1.26404	1.08706	1.11465
155	0.898105		1.43168	0.86941	1.0664
157	0.930282		1.54484	0.980214	1.15178
189A	0.62281		0.951802	0.677483	0.750699
189D	0.885592		1.40025	1.03364	1.10649
205		0.86685	1.48617	1.05144	1.13482
210		0.659727	0.832355	0.98615	0.826077
211		0.68826	0.779966	0.548872	0.672366
215		0.563563	0.861693	0.47962	0.634959
219		0.803445	1.46312	0.940641	1.06907
221		0.550882	0.834451	0.964385	0.783239
N		0.82775	1.20956	1.12465	1.05399
C		0.710451	1.47779	0.960427	1.04956
NC		0.594209	1.41073	1.14246	1.04913
